# Supplementary material for: Neuroprotective Effect of Bcl-2 on Lipopolysaccharide-Induced Neuroinflammation in Cortical Neural Stem Cells
Source: Int J Mol Sci. 2022 Jun 7;23(12):6399. doi: 10.3390/ijms23126399 (PMC9223771; doi:10.3390/ijms23126399)
Supplement: Supplementary file 1 [file ijms-23-06399-s001.zip]

Archive with 1 entries (1 files):
- ijms-1732452-supplementary.pdf
